# Supplementary material for: Loss of miR-145 promotes remyelination and functional recovery in a model of chronic central demyelination
Source: Commun Biol. 2024 Jul 4;7:813. doi: 10.1038/s42003-024-06513-x (PMC11224363; doi:10.1038/s42003-024-06513-x)
Supplement: Supplementary file 3 — Supplementary Data 1 [file 42003_2024_6513_MOESM3_ESM.xlsx]

## Sheet: Sheet1
Time point	Diet	Myelinated axons/100 um^2
		miR-145+/+				miR-145-/-
		1	2	3	4	1	2	3	4
P15	Normal	9.64367	9.10633	15.4412	NA	9.13462	15.4412	9.95475	NA
P30	Normal	52.3284	53.079	58.3456	NA	67.2269	39.2802	61.2616	NA
P60	Normal	61.3971	73.9338	72.1814	NA	90.8456	101.971	73.1998	28.6765
P60 + 6 wks	Normal	102.083	100.617	75.7644	NA	91.7266	71.295	100	NA
	Curpizone	39.0727	3.65605	6.3093	1.26838	1.01254	10.2941	2.08583	NA
P60 + 12 wks	Normal	110.141	90.2574	98.8971	NA	110.539	85.7843	81.0049	NA
	Curpizone	1.86121	22.3146	11.2212	1.72634	52.6803	53.7279	49.8162	NA
P60 + 12 wks + 5 wks	Normal	105.221	98.5294	85.4779	NA	110.735	81.2132	95.9191	NA
	Curpizone	22.7607	18.9706	5.45194	20.1709	53.9002	57.0812	44.6741	74.7814
NA = not applicable
